# Supplementary material for: Development and Analysis of a Stable, Reduced Complexity Model Soil Microbiome
Source: Front Microbiol. 2020 Aug 26;11:1987. doi: 10.3389/fmicb.2020.01987 (PMC7479069; doi:10.3389/fmicb.2020.01987)
Supplement: Supplementary file 2 [file Table_2.XLSX]

## Sheet: Sheet1
Community	Average BrayCurtis Distance of Glyercol Stocks compared to Parent Communities	Average BrayCurtis Distance of Lyophilized Stocks compared to Parent Communities	wilcox.test.p.value
All Communities	0.241	0.332	0
Full_C_2	0.254	0.333	0.081
Full_D_3	0.238	0.282	0.343
Sect_A_3	0.261	0.359	0.016
Sect_B_3	0.258	0.306	0.268
Sect_F_3	0.195	0.411	0.016
Full_D_4	0.231	0.349	0.029
Sect_C_4	0.248	0.287	0.219
