# Supplementary material for: Development and Analysis of a Stable, Reduced Complexity Model Soil Microbiome
Source: Front Microbiol. 2020 Aug 26;11:1987. doi: 10.3389/fmicb.2020.01987 (PMC7479069; doi:10.3389/fmicb.2020.01987)
Supplement: Supplementary file 4 [file Table_4.XLSX]

## Sheet: Sheet1
Genus
Treatment	indval	pvalue	freq	WeeksIncubated	Domain	Phylum	Class	Order	Family	Genus
HighTemp	0.682752	0.009	16	WeeksIncubated_5	Bacteria	Actinobacteria	Actinobacteria_(class)	Corynebacteriales	Mycobacteriaceae	?
HighTemp	0.497159	0.014	8	WeeksIncubated_5	Bacteria	Firmicutes	Bacilli	Bacillales	Paenibacillaceae	?
HighTemp	0.48401	0.008	16	WeeksIncubated_5	Bacteria	Actinobacteria	Actinobacteria_(class)	Corynebacteriales	?	?
HighTemp	0.431639	0.001	29	WeeksIncubated_5	Bacteria	Actinobacteria	Actinobacteria_(class)	Corynebacteriales	Mycobacteriaceae	Mycobacterium
HighTemp	0.391749	0.005	24	WeeksIncubated_5	Bacteria	Firmicutes	Bacilli	Bacillales	Paenibacillaceae	Paenibacillus
NoInoculation	0.961718	0.001	13	WeeksIncubated_5	Bacteria	Firmicutes	Bacilli	Bacillales	Paenibacillaceae	Paenibacillus
NoInoculation	0.465116	0.012	15	WeeksIncubated_5	Bacteria	Actinobacteria	Actinobacteria_(class)	Corynebacteriales	Mycobacteriaceae	Mycobacterium
NoChitin	0.585173	0.028	12	WeeksIncubated_5	Bacteria	Firmicutes	Bacilli	Bacillales	Paenibacillaceae	Paenibacillus
LowTemp	0.540541	0.002	9	WeeksIncubated_5	Bacteria	Actinobacteria	Actinobacteria_(class)	Corynebacteriales	?	?
LowTemp	0.462963	0.024	8	WeeksIncubated_5	Bacteria	Actinobacteria	Actinobacteria_(class)	Corynebacteriales	Mycobacteriaceae	?
LowTemp	0.43956	0.02	16	WeeksIncubated_5	Bacteria	Proteobacteria	Alphaproteobacteria	Rhizobiales	Bradyrhizobiaceae	?
LowTemp	0.267745	0.047	32	WeeksIncubated_5	Bacteria	Proteobacteria	Alphaproteobacteria	Rhizobiales	Bradyrhizobiaceae	Bosea
Family
Treatment	indval	pvalue	freq	WeeksIncubated	Domain	Phylum	Class	Order	Family
HighTemp	0.48401	0.006	16	WeeksIncubated_5	Bacteria	Actinobacteria	Actinobacteria_(class)	Corynebacteriales	?
HighTemp	0.474723	0.001	29	WeeksIncubated_5	Bacteria	Actinobacteria	Actinobacteria_(class)	Corynebacteriales	Mycobacteriaceae
HighTemp	0.38216	0.014	24	WeeksIncubated_5	Bacteria	Firmicutes	Bacilli	Bacillales	Paenibacillaceae
NoInoculation	0.960821	0.001	13	WeeksIncubated_5	Bacteria	Firmicutes	Bacilli	Bacillales	Paenibacillaceae
NoInoculation	0.407407	0.023	15	WeeksIncubated_5	Bacteria	Actinobacteria	Actinobacteria_(class)	Corynebacteriales	Mycobacteriaceae
NoChitin	0.577697	0.036	13	WeeksIncubated_5	Bacteria	Firmicutes	Bacilli	Bacillales	Paenibacillaceae
LowTemp	0.540541	0.002	9	WeeksIncubated_5	Bacteria	Actinobacteria	Actinobacteria_(class)	Corynebacteriales	?
LowTemp	0.269136	0.043	32	WeeksIncubated_5	Bacteria	Proteobacteria	Alphaproteobacteria	Rhizobiales	Bradyrhizobiaceae
Order
Treatment	indval	pvalue	freq	WeeksIncubated	Domain	Phylum	Class	Order
HighTemp	0.392434	0.048	12	WeeksIncubated_5	Bacteria	Actinobacteria	Actinobacteria_(class)	Frankiales
HighTemp	0.380527	0.011	24	WeeksIncubated_5	Bacteria	Firmicutes	Bacilli	Bacillales
HighTemp	0.261464	0.024	35	WeeksIncubated_5	Bacteria	Actinobacteria	Actinobacteria_(class)	Corynebacteriales
NoInoculation	0.954145	0.001	17	WeeksIncubated_5	Bacteria	Firmicutes	Bacilli	Bacillales
NoChitin	0.574572	0.044	14	WeeksIncubated_5	Bacteria	Firmicutes	Bacilli	Bacillales
Class
Treatment	indval	pvalue	freq	WeeksIncubated	Domain	Phylum	Class
HighTemp	0.380527	0.017	24	WeeksIncubated_5	Bacteria	Firmicutes	Bacilli
HighTemp	0.281047	0.009	35	WeeksIncubated_5	Bacteria	Actinobacteria	Actinobacteria_(class)
NoInoculation	0.954145	0.001	17	WeeksIncubated_5	Bacteria	Firmicutes	Bacilli
NoChitin	0.574572	0.049	14	WeeksIncubated_5	Bacteria	Firmicutes	Bacilli
Phylum
Treatment	indval	pvalue	freq	WeeksIncubated	Domain	Phylum
HighTemp	0.380527	0.014	24	WeeksIncubated_5	Bacteria	Firmicutes
HighTemp	0.280972	0.007	35	WeeksIncubated_5	Bacteria	Actinobacteria
NoInoculation	0.95423	0.001	17	WeeksIncubated_5	Bacteria	Firmicutes
NoChitin	0.574572	0.05	14	WeeksIncubated_5	Bacteria	Firmicutes
